# Supplementary material for: Effectiveness of Irrigation Protocols in Endodontic Therapy: An Umbrella Review
Source: Dent J (Basel). 2025 Jun 18;13(6):273. doi: 10.3390/dj13060273 (PMC12192043; doi:10.3390/dj13060273)
Supplement: Supplementary file 1 [file dentistry-13-00273-s001.zip]

Archive with 1 entries (1 files):
- dentistry-3626882-supplementary.pdf
